# Supplementary material for: Dwarfs under dinosaur legs: a new millipede of the order Callipodida (Diplopoda) from Cretaceous amber of Burma
Source: Zookeys. 2019 May 2;841:79–96. doi: 10.3897/zookeys.841.34991 (PMC6529722; doi:10.3897/zookeys.841.34991)
Supplement: XML Treatment for Burmanopetalidea [file zookeys.841.34991-treatment1.xml]

<!DOCTYPE tp:taxon-treatment
  PUBLIC "-//TaxonX//DTD Taxonomic Treatment Publishing DTD v0 20100105//EN" "tax-treatment-NSO.dtd">
<tp:taxon-treatment xmlns:tp="http://www.plazi.org/taxpub"><tp:treatment-meta><kwd-group><label>Taxon classification</label><kwd><named-content xmlns:xlink="http://www.w3.org/1999/xlink" content-type="kingdom">Animalia</named-content></kwd><kwd><named-content xmlns:xlink="http://www.w3.org/1999/xlink" content-type="order">Callipodida</named-content></kwd></kwd-group><mixed-citation publication-type="journal"><person-group><name><surname>Stoev</surname><given-names>Pavel</given-names></name><name><surname>Moritz</surname><given-names>Leif</given-names></name><name><surname>Wesener</surname><given-names>Thomas</given-names></name></person-group><article-title>Dwarfs under dinosaur legs: a new millipede of the order <tp:taxon-name><tp:taxon-name-part taxon-name-part-type="order">Callipodida</tp:taxon-name-part></tp:taxon-name> (<tp:taxon-name><tp:taxon-name-part taxon-name-part-type="class">Diplopoda</tp:taxon-name-part></tp:taxon-name>) from Cretaceous amber of Burma</article-title><source>Zookeys</source><day>02</day><month>5</month><year>2019</year><volume>841</volume><fpage>79</fpage><lpage>96</lpage><pub-id pub-id-type="doi">10.3897/zookeys.841.34991</pub-id></mixed-citation></tp:treatment-meta><tp:nomenclature><label>Suborder †</label><tp:taxon-name>
                        <tp:taxon-name-part taxon-name-part-type="suborder">Burmanopetalidea</tp:taxon-name-part>
                      </tp:taxon-name><tp:taxon-authority>suborder nov.</tp:taxon-authority></tp:nomenclature><tp:treatment-sec sec-type="diagnosis" id="SECID0E5OAC"><title>Diagnosis.</title><p>Body less than 10 mm, composed of 35 body rings (including collum and two apodous body rings) and telson. Eyes composed of five ommatidia situated in two rows (3+2). Body rings cylindrical, with fused tergites and pleurites and free sternites. Pleurotergites composed of smooth prozonites and carinate metazonites, latter being greater in diameter than prozonites. Pleurotergal crests most pronounced from 3<sup>rd</sup> to 8<sup>th</sup> pleurotergite. Pleurotergal setae absent; telson spatulate, twice the size of the penultimate body ring; hypoproct tripartite, devoid of setae.</p><p>The suborder comprises one family: †<tp:taxon-name><tp:taxon-name-part taxon-name-part-type="family">Burmanopetalidae</tp:taxon-name-part></tp:taxon-name> fam. nov.</p></tp:treatment-sec></tp:taxon-treatment>
