# Supplementary material for: Dwarfs under dinosaur legs: a new millipede of the order Callipodida (Diplopoda) from Cretaceous amber of Burma
Source: Zookeys. 2019 May 2;841:79–96. doi: 10.3897/zookeys.841.34991 (PMC6529722; doi:10.3897/zookeys.841.34991)
Supplement: XML Treatment for Burmanopetalum [file zookeys.841.34991-treatment3.xml]

<!DOCTYPE tp:taxon-treatment
  PUBLIC "-//TaxonX//DTD Taxonomic Treatment Publishing DTD v0 20100105//EN" "tax-treatment-NSO.dtd">
<tp:taxon-treatment xmlns:tp="http://www.plazi.org/taxpub"><tp:treatment-meta><kwd-group><label>Taxon classification</label><kwd><named-content xmlns:xlink="http://www.w3.org/1999/xlink" content-type="kingdom">Animalia</named-content></kwd><kwd><named-content xmlns:xlink="http://www.w3.org/1999/xlink" content-type="order">Callipodida</named-content></kwd><kwd><named-content xmlns:xlink="http://www.w3.org/1999/xlink" content-type="family">Burmanopetalidae</named-content></kwd></kwd-group><mixed-citation publication-type="journal"><person-group><name><surname>Stoev</surname><given-names>Pavel</given-names></name><name><surname>Moritz</surname><given-names>Leif</given-names></name><name><surname>Wesener</surname><given-names>Thomas</given-names></name></person-group><article-title>Dwarfs under dinosaur legs: a new millipede of the order <tp:taxon-name><tp:taxon-name-part taxon-name-part-type="order">Callipodida</tp:taxon-name-part></tp:taxon-name> (<tp:taxon-name><tp:taxon-name-part taxon-name-part-type="class">Diplopoda</tp:taxon-name-part></tp:taxon-name>) from Cretaceous amber of Burma</article-title><source>Zookeys</source><day>02</day><month>5</month><year>2019</year><volume>841</volume><fpage>79</fpage><lpage>96</lpage><pub-id pub-id-type="doi">10.3897/zookeys.841.34991</pub-id></mixed-citation></tp:treatment-meta><tp:nomenclature><label>Genus †</label><tp:taxon-name>
                        <tp:taxon-name-part taxon-name-part-type="genus" reg="Burmanopetalum">Burmanopetalum</tp:taxon-name-part>
                        <object-id xmlns:xlink="http://www.w3.org/1999/xlink" content-type="zoobank" xlink:type="simple">http://zoobank.org/DB4A75E7-8626-4B8B-B172-43E2D7D51D71</object-id>
                      </tp:taxon-name><tp:taxon-status xmlns:xlink="http://www.w3.org/1999/xlink" xlink:type="simple">gen. nov.</tp:taxon-status></tp:nomenclature><tp:treatment-sec sec-type="type species" id="SECID0EECAE"><title>Type species.</title><p>†<italic><tp:taxon-name><tp:taxon-name-part taxon-name-part-type="genus" reg="Burmanopetalum">Burmanopetalum</tp:taxon-name-part><tp:taxon-name-part taxon-name-part-type="species" reg="inexpectatum">inexpectatum</tp:taxon-name-part></tp:taxon-name></italic> sp. nov.</p></tp:treatment-sec><tp:treatment-sec sec-type="etymology" id="SECID0EVCAE"><title>Etymology.</title><p>From “Burma”, the country of origin, and “-petalum” a frequent generic termination in <tp:taxon-name><tp:taxon-name-part taxon-name-part-type="order">Callipodida</tp:taxon-name-part></tp:taxon-name>. Gender: neuter.</p></tp:treatment-sec><tp:treatment-sec sec-type="diagnosis" id="SECID0EADAE"><title>Diagnosis.</title><p>Differs from all extant genera of <tp:taxon-name><tp:taxon-name-part taxon-name-part-type="order">Callipodida</tp:taxon-name-part></tp:taxon-name> by its minute size (less than 1 cm in length), lack of pleurotergal setae, and its spatulate telson being twice the size of the penultimate body ring. Eyes composed of five ommatidia.</p></tp:treatment-sec></tp:taxon-treatment>
