# Supplementary material for: Dwarfs under dinosaur legs: a new millipede of the order Callipodida (Diplopoda) from Cretaceous amber of Burma
Source: Zookeys. 2019 May 2;841:79–96. doi: 10.3897/zookeys.841.34991 (PMC6529722; doi:10.3897/zookeys.841.34991)
Supplement: XML Treatment for Burmanopetalum inexpectatum [file zookeys.841.34991-treatment4.xml]

<!DOCTYPE tp:taxon-treatment
  PUBLIC "-//TaxonX//DTD Taxonomic Treatment Publishing DTD v0 20100105//EN" "tax-treatment-NSO.dtd">
<tp:taxon-treatment xmlns:tp="http://www.plazi.org/taxpub"><tp:treatment-meta><kwd-group><label>Taxon classification</label><kwd><named-content xmlns:xlink="http://www.w3.org/1999/xlink" content-type="kingdom">Animalia</named-content></kwd><kwd><named-content xmlns:xlink="http://www.w3.org/1999/xlink" content-type="order">Callipodida</named-content></kwd><kwd><named-content xmlns:xlink="http://www.w3.org/1999/xlink" content-type="family">Burmanopetalidae</named-content></kwd></kwd-group><mixed-citation publication-type="journal"><person-group><name><surname>Stoev</surname><given-names>Pavel</given-names></name><name><surname>Moritz</surname><given-names>Leif</given-names></name><name><surname>Wesener</surname><given-names>Thomas</given-names></name></person-group><article-title>Dwarfs under dinosaur legs: a new millipede of the order <tp:taxon-name><tp:taxon-name-part taxon-name-part-type="order">Callipodida</tp:taxon-name-part></tp:taxon-name> (<tp:taxon-name><tp:taxon-name-part taxon-name-part-type="class">Diplopoda</tp:taxon-name-part></tp:taxon-name>) from Cretaceous amber of Burma</article-title><source>Zookeys</source><day>02</day><month>5</month><year>2019</year><volume>841</volume><fpage>79</fpage><lpage>96</lpage><pub-id pub-id-type="doi">10.3897/zookeys.841.34991</pub-id></mixed-citation></tp:treatment-meta><tp:nomenclature><label>†</label><tp:taxon-name>
                        <tp:taxon-name-part taxon-name-part-type="genus" reg="Burmanopetalum">Burmanopetalum</tp:taxon-name-part>
                        <tp:taxon-name-part taxon-name-part-type="species" reg="inexpectatum">inexpectatum</tp:taxon-name-part>
                        <object-id xmlns:xlink="http://www.w3.org/1999/xlink" content-type="zoobank" xlink:type="simple">http://zoobank.org/DC6B3267-B386-4C1B-9D0A-7404AF469D32</object-id>
                      </tp:taxon-name><tp:taxon-status xmlns:xlink="http://www.w3.org/1999/xlink" xlink:type="simple">sp. nov.</tp:taxon-status><xref ref-type="fig" rid="F1">Figures 1A–H</xref><xref ref-type="fig" rid="F2">, 2A–G</xref><xref ref-type="fig" rid="F3">, 3</xref></tp:nomenclature><tp:treatment-sec sec-type="Previous records" id="SECID0EAFAE"><title>Previous records.</title><p><tp:taxon-name><tp:taxon-name-part taxon-name-part-type="order">Callipodida</tp:taxon-name-part></tp:taxon-name>, family undetermined: <xref ref-type="bibr" rid="B49">Wesener and Moritz 2018</xref>: 1135–1136, fig. 2C.</p></tp:treatment-sec><tp:treatment-sec sec-type="material" id="SECID0EPFAE"><title>Material examined.</title><p>Holotype (ZFMK-MYR07366), from the collection of Mr Patrick Müller (transferred to ZFMK), adult female, Myanmar, Kachin State, Hukawng Valley, Noije Bum amber mine, <named-content xmlns:xlink="http://www.w3.org/1999/xlink" content-type="dwc:verbatimCoordinates" xlink:type="simple"><named-content content-type="geo-json" specific-use="{&#34;type&#34;:&#34;Point&#34;,&#34;coordinates&#34;:[96.566667,26.250000]}" id="NCID0EYFAE" xlink:type="simple">26°15'N, 96°34'E</named-content></named-content>.</p></tp:treatment-sec><tp:treatment-sec sec-type="diagnosis" id="SECID0E4FAE"><title>Diagnosis.</title><p>As for the suborder, family and genus. Species further characterized by antennomeres III–V strongly conical (infundibular), VI and VII subrectangular; metazonites with 28 more or less well-developed narrow, subparallel crests, well-separated from one another, poriferous crests missing.</p></tp:treatment-sec><tp:treatment-sec sec-type="etymology" id="SECID0ECGAE"><title>Etymology.</title><p>"<tp:taxon-name><tp:taxon-name-part taxon-name-part-type="genus" reg="Burmanopetalum"/><tp:taxon-name-part taxon-name-part-type="species" reg="inexpectatum">inexpectatum</tp:taxon-name-part></tp:taxon-name>" in Latin means "unexpected" referring to the stunning discovery of just a single specimen among the 529 millipede specimens so far found in Burmese amber. The species epithet is an adjective.</p></tp:treatment-sec><tp:treatment-sec sec-type="Locality and horizon" id="SECID0ERGAE"><title>Locality and horizon.</title><p>Burmese amber, early Cenomanian, 98.79±0.62 Mya (<xref ref-type="bibr" rid="B39">Shi et al. 2012</xref>) from the Noije Bum amber mine, Hukawng Valley, Kachin State, northern Myanmar.</p></tp:treatment-sec><tp:treatment-sec sec-type="Taphonomic features" id="SECID0E2GAE"><title>Taphonomic features.</title><p><bold><italic><tp:taxon-name><tp:taxon-name-part taxon-name-part-type="genus" reg="Amber">Amber</tp:taxon-name-part></tp:taxon-name></italic></bold> : Cut and polished. Piece rectangular, upper surface slightly convex, 14.1 mm × 6.3 mm × 2.5 mm. Colour: light yellow transparent.</p><p><bold><italic>Specimen</italic></bold> : Close to surface, body coiled in S-shape, vulvae extended.</p><p><bold><italic><tp:taxon-name><tp:taxon-name-part taxon-name-part-type="genus" reg="Syninclusions">Syninclusions</tp:taxon-name-part></tp:taxon-name></italic></bold> : <tp:taxon-name><tp:taxon-name-part taxon-name-part-type="suborder">Ensifera</tp:taxon-name-part></tp:taxon-name> (<tp:taxon-name><tp:taxon-name-part taxon-name-part-type="class">Insecta</tp:taxon-name-part></tp:taxon-name>: <tp:taxon-name><tp:taxon-name-part taxon-name-part-type="order">Orthoptera</tp:taxon-name-part></tp:taxon-name>), Stellate hairs, large grayish spherical structure (Sporangia?).</p></tp:treatment-sec><tp:treatment-sec sec-type="description" id="SECID0ENIAE"><title>Description.</title><p>Body length: 8.2 mm (measured from the CT scan); width of largest body ring 14: 0.4 mm. Body composed of 35 body rings and telson (Figs <xref ref-type="fig" rid="F1">1A</xref>, <xref ref-type="fig" rid="F2">2A</xref>, <xref ref-type="fig" rid="F3">3</xref>).</p><fig id="F1" position="float" orientation="portrait"><label>Figure 1.</label><caption><p><italic><tp:taxon-name><tp:taxon-name-part taxon-name-part-type="genus" reg="Burmanopetalum">Burmanopetalum</tp:taxon-name-part><tp:taxon-name-part taxon-name-part-type="species" reg="inexpectatum">inexpectatum</tp:taxon-name-part></tp:taxon-name></italic> gen. nov. et sp. nov., female holotype (ZFMK-MYR07366) <bold>A</bold> habitus <bold>B</bold> head, anterior-most body rings and vulvae, anterior view <bold>C</bold> antennae, lateral view <bold>D</bold> pleurotergal crests ornamentation, lateral view <bold>E</bold> telson, lateral view <bold>F</bold> legs, dorsolateral view <bold>G</bold> apical part of vulva, lateral view <bold>H</bold> basal part of vulva, lateral view. Abbreviations: I–VII = antennomeres I–VII; br# = body ring number #; ca = mandibular cardo; cl = claw; co = collum; cx = coxa; d = division of paraproct; ep = epiproct; fe = femur; hd = head; hp = hypoproct; il = incisura lateralis; L# = leg number #; lab = labrum; mz = metazonite; om = ommatidia; oz = ozopore; pof = postfemur; pp = paraproct; prf = prefemur; pz = prozonite; sc = sensory cones; sp = spinnerets; st = stria; sti = mandibular stipes; ta I = tarsus I, ta II = tarsus II; ti = tibia; to = Tömösváry organ; tr = trochanter; vu = vulva; * = reddish circles of the basal part of vulvae. Scale bars: 500 µm (<bold>A</bold>), 100 µm (<bold>B–G</bold>).</p></caption><graphic xmlns:xlink="http://www.w3.org/1999/xlink" xlink:href="zookeys-841-079-g001.jpg" position="float" orientation="portrait" xlink:type="simple" id="oo_297487.jpg"/></fig><fig id="F2" position="float" orientation="portrait"><label>Figure 2.</label><caption><p><italic><tp:taxon-name><tp:taxon-name-part taxon-name-part-type="genus" reg="Burmanopetalum">Burmanopetalum</tp:taxon-name-part><tp:taxon-name-part taxon-name-part-type="species" reg="inexpectatum">inexpectatum</tp:taxon-name-part></tp:taxon-name></italic> gen. nov. et sp. nov., female holotype (ZFMK-MYR07366), volume rendering <bold>A</bold> habitus <bold>B</bold> head, collum and pleurotergite 2, lateral view <bold>C</bold> head, anterior view <bold>D</bold> Gnathochilarium, ventral view <bold>E</bold> midbody body ring, dorsoposterior view <bold>F</bold> telson, and the last 3 pleurotergites, lateral view <bold>G</bold> same, ventral view. Abbreviation: I–VII = antennomere; br# = body ring number #; ca = mandibular cardo; co = collum; d = division of paraproct; em = eumentum; ep = epiproct; gs = gnathochilarium stipes; gu = gula; hp = hypoproct; lab = labrum; LL = lamella lingualis; L# = leg number #; ms = median suture; mz = metazonite; om = ommatidia; pm = promentum; pp = paraproct; pz = prozonite; sti = mandibular stipes; to = Tömösváry organ. Scale bars: 200 µm (<bold>A</bold>), 100 µm (<bold>B–F</bold>).</p></caption><graphic xmlns:xlink="http://www.w3.org/1999/xlink" xlink:href="zookeys-841-079-g002.jpg" position="float" orientation="portrait" xlink:type="simple" id="oo_297488.jpg"/></fig><fig id="F3" position="float" orientation="portrait"><label>Figure 3.</label><caption><p><italic><tp:taxon-name><tp:taxon-name-part taxon-name-part-type="genus" reg="Burmanopetalum">Burmanopetalum</tp:taxon-name-part><tp:taxon-name-part taxon-name-part-type="species" reg="inexpectatum">inexpectatum</tp:taxon-name-part></tp:taxon-name></italic> gen. nov. et sp. nov., female holotype (ZFMK-MYR07366), 3D model, volume rendering.</p></caption><media xmlns:xlink="http://www.w3.org/1999/xlink" xlink:href="zookeys-841-079-v001.mp4" position="float" orientation="portrait" xlink:type="simple"/></fig><p><bold><italic>Head</italic></bold> elliptical, longer than wide, covered by long setae (Figs <xref ref-type="fig" rid="F1">1B</xref>, <xref ref-type="fig" rid="F2">2B,C</xref>). Labrum with 3 teeth. Eyes composed of 5 ommatidia situated in 2 rows (3+2). Incisura lateralis present, extending from mandible stipes to antennal base. Antennae (Fig. <xref ref-type="fig" rid="F1">1C</xref>) long and slender reaching to, or slightly extending beyond posterior margin of body ring 4 when folded backwards. Antennae 0.9 mm long, relative antennomere lengths <!--PageBreak -->II&gt;V&gt;III&gt;IV&gt;VI&gt;VII=I, antennomere II more than twice the length of VI, antennomeres III–V strongly conical (infundibular), VI and VII subrectangular, ultimate disc with 4 apical cones. Tömösváry organ small, located between antennal base and ommatidia, nearly touching the foremost ommatidium. Mandible cardo small (Fig. <xref ref-type="fig" rid="F1">1B</xref>), stipes ca 3× as long as cardo. Gnathochilarium (Fig. <xref ref-type="fig" rid="F2">2D</xref>) consisting of a larger eumentum and a smaller promentum, lamellae linguales and long stipites; stipites 2× as long as lamellae linguales and slightly swollen.</p><p><bold><italic><tp:taxon-name><tp:taxon-name-part taxon-name-part-type="genus" reg="Collum">Collum</tp:taxon-name-part></tp:taxon-name></italic></bold> not concealing head from above, nearly as wide as head, anteriorly smooth, only posterior third with poorly developed crests (Figs <xref ref-type="fig" rid="F1">1B</xref>, <xref ref-type="fig" rid="F2">2B</xref>).</p><p><bold><italic>Body</italic></bold> cylindrical, with tergites and pleurites fused, sternites free (Fig. <xref ref-type="fig" rid="F2">2E</xref>). Body rings half as long as wide, 3 penultimate body rings shorter, ca 1/3 as long as wide. Pleurotergites with an inconspicuous median suture, composed of smooth prozonites and <!--PageBreak -->carinate metazonites, latter being greater in diameter than prozonites. Prozonites void of crests, with minute scale-like ornamentation (Fig. <xref ref-type="fig" rid="F1">1B</xref>), metazonites with 28 more or less well-developed longitudinal, narrow, subparallel crests, well-separated from one another, extending over whole body ring, gradually reduced in size laterally and ventrally (Fig. <xref ref-type="fig" rid="F1">1D</xref>). Crests most pronounced on pleurotergites 3–8. Anterior 4 body rings narrower than following body rings, with less conspicuous crests. Ozopores inconspicuous, an ozopore-like opening visible on body ring 8 (Fig. <xref ref-type="fig" rid="F1">1D</xref>) and also possibly on body ring 4, situated between the crests, poriferous crests missing. Pleurotergal setae absent.</p><p><bold><italic>Telson</italic></bold> enlarged, spatulate, 2× the size of the last body ring, dorsal side slightly concave anteriorly (Figs <xref ref-type="fig" rid="F1">1E</xref>, <xref ref-type="fig" rid="F2">2F</xref>). Epiproct with inconspicuous crests and 2 spinnerets. Hypoproct divided into a single median plate and 2 lateral plates, all devoid of macrosetae. Paraprocts (anal valves) projecting posteriorly, divided transversally (Fig. <xref ref-type="fig" rid="F2">2G</xref>).</p><p><bold><italic>Legs</italic></bold> Anterior leg of body ring 14 0.35 mm long, legs composed of 8 podomeres, relative lengths coxa = trochanter &lt; tarsus 1 = tarsus 2 &lt; femur &lt; tibia = postfemur = <!--PageBreak -->prefemur (Fig. <xref ref-type="fig" rid="F1">1F</xref>). Tarsus 2 with a short claw. Leg 1 and 2 not visibly modified. Some midbody legs with coxal vesicles.</p><p><bold><italic>Male sexual characters</italic></bold> unknown.</p><p><bold><italic>Female sexual characters</italic></bold> a pair of long, tubular, apically club-like vulvae behind leg 2 (Fig. <xref ref-type="fig" rid="F1">1G</xref>); vulvae 0.9 mm long when extruded, apically with long setae. Basal part of vulvae covered by reddish circles (ca 80 µm in diameter) (Fig. <xref ref-type="fig" rid="F1">1H</xref>). Third pleurotergite slightly enlarged as is typical for adult female callipodidans.</p></tp:treatment-sec><tp:treatment-sec sec-type="Taxonomic remarks" id="SECID0ECJKL"><title>Taxonomic remarks.</title><p>Several important characters used in the current systematics of <tp:taxon-name><tp:taxon-name-part taxon-name-part-type="order">Callipodida</tp:taxon-name-part></tp:taxon-name> are unknown in the described specimen, such as the distribution of coxal vesicles on legs in both sexes, as well as male-specific traits such as the shape of gonopods, the presence/absence of modifications on the head and the anterior part of legs and sternites.</p></tp:treatment-sec><ref-list><ref id="B49"><mixed-citation xmlns:xlink="http://www.w3.org/1999/xlink" xlink:type="simple"><person-group><name name-style="western"><surname>Wesener</surname><given-names>T</given-names></name><name name-style="western"><surname>Moritz</surname><given-names>L</given-names></name></person-group> (<year>2018</year>) <article-title>Checklist of the <tp:taxon-name><tp:taxon-name-part taxon-name-part-type="subphylum">Myriapoda</tp:taxon-name-part></tp:taxon-name> in Cretaceous Burmese amber and a correction of the <tp:taxon-name><tp:taxon-name-part taxon-name-part-type="subphylum">Myriapoda</tp:taxon-name-part></tp:taxon-name> identified in Zhang 2017.</article-title><source>Check List</source><volume>14</volume>(<issue>6</issue>): <fpage>1131</fpage>–<lpage>1140</lpage>. <ext-link xlink:type="simple" ext-link-type="doi" xlink:href="10.15560/14.6.1131">https://doi.org/10.15560/14.6.1131</ext-link></mixed-citation></ref><ref id="B39"><mixed-citation xmlns:xlink="http://www.w3.org/1999/xlink" xlink:type="simple"><person-group><name name-style="western"><surname>Shi</surname><given-names>G</given-names></name><name name-style="western"><surname>Grimaldi</surname><given-names>DA</given-names></name><name name-style="western"><surname>Harlow</surname><given-names>GE</given-names></name><name name-style="western"><surname>Wang</surname><given-names>J</given-names></name><name name-style="western"><surname>Wang</surname><given-names>J</given-names></name><name name-style="western"><surname>Yang</surname><given-names>M</given-names></name><name name-style="western"><surname>Lei</surname><given-names>W</given-names></name><name name-style="western"><surname>Li</surname><given-names>Q</given-names></name><name name-style="western"><surname>Li</surname><given-names>X</given-names></name></person-group> (<year>2012</year>) <article-title>Age constraint on Burmese amber based on U–Pb dating of zircons.</article-title><source>Cretaceous Research</source><volume>37</volume>: <fpage>155</fpage>–<lpage>163</lpage>. <ext-link xlink:type="simple" ext-link-type="doi" xlink:href="10.1016/j.cretres.2012.03.014">https://doi.org/10.1016/j.cretres.2012.03.014</ext-link></mixed-citation></ref></ref-list></tp:taxon-treatment>
